# Supplementary material for: Clinicopathological Significance of Transcription Factor p73 in Breast Cancers: Protein Expression and Transcriptomic Study
Source: Biomedicines. 2025 Oct 12;13(10):2484. doi: 10.3390/biomedicines13102484 (PMC12561529; doi:10.3390/biomedicines13102484)
Supplement: Supplementary file 1 [file biomedicines-13-02484-s001.zip]

Archive with 1 entries (1 files):
- biomedicines-3826040-supplementary.pdf
